# Supplementary material for: ﻿Towards a monophyletic Melicope (Rutaceae): Phylogenetic placement of Dutailliopsis and other New Caledonian genera, and an updated infrageneric classification of Melicope
Source: PhytoKeys. 2025 Jul 10;259:263–300. doi: 10.3897/phytokeys.259.139246 (PMC12272075; doi:10.3897/phytokeys.259.139246)
Supplement: XML Treatment for Melicope oreophila var. longipes [file phytokeys.259.139246-treatment17.xml]

<!DOCTYPE tp:taxon-treatment
  PUBLIC "-//TaxonX//DTD Taxonomic Treatment Publishing DTD v0 20100105//EN" "tax-treatment-NSO.dtd">
<tp:taxon-treatment xmlns:tp="http://www.plazi.org/taxpub"><tp:treatment-meta><kwd-group><label>Taxon classification</label><kwd>
                  <named-content content-type="kingdom">Plantae</named-content>
                </kwd><kwd>
                  <named-content content-type="order">Sapindales</named-content>
                </kwd><kwd>
                  <named-content content-type="family">Rutaceae</named-content>
                </kwd></kwd-group><mixed-citation publication-type="journal"><person-group><name><surname>Appelhans</surname><given-names>Marc S.</given-names></name><name><surname>Pillon</surname><given-names>Yohan</given-names></name><name><surname>Gotty</surname><given-names>Karine</given-names></name><name><surname>Wagner</surname><given-names>Warren L.</given-names></name></person-group><article-title>﻿Towards a monophyletic <italic><tp:taxon-name><tp:taxon-name-part taxon-name-part-type="genus" reg="Melicope">Melicope</tp:taxon-name-part></tp:taxon-name></italic> (<tp:taxon-name><tp:taxon-name-part taxon-name-part-type="family">Rutaceae</tp:taxon-name-part></tp:taxon-name>): Phylogenetic placement of <italic><tp:taxon-name><tp:taxon-name-part taxon-name-part-type="genus" reg="Dutailliopsis">Dutailliopsis</tp:taxon-name-part></tp:taxon-name></italic> and other New Caledonian genera, and an updated infrageneric classification of <italic><tp:taxon-name><tp:taxon-name-part taxon-name-part-type="genus" reg="Melicope">Melicope</tp:taxon-name-part></tp:taxon-name></italic></article-title><source>PhytoKeys</source><day>10</day><month>07</month><year>2025</year><volume>259</volume><fpage>263</fpage><lpage>300</lpage><pub-id pub-id-type="doi">10.3897/phytokeys.259.139246</pub-id></mixed-citation></tp:treatment-meta><tp:nomenclature><label>﻿9.2.</label><tp:taxon-name>
                <object-id xmlns:xlink="http://www.w3.org/1999/xlink" content-type="arpha" xlink:type="simple">12A680B9-2511-5452-B611-098FBEAD8F85</object-id>
                <tp:taxon-name-part taxon-name-part-type="genus" reg="Melicope">Melicope</tp:taxon-name-part>
                <tp:taxon-name-part taxon-name-part-type="species" reg="oreophila">oreophila</tp:taxon-name-part>
                <tp:taxon-name-part taxon-name-part-type="infraspecific-rank">var.</tp:taxon-name-part>
                <tp:taxon-name-part taxon-name-part-type="variety" reg="longipes">longipes</tp:taxon-name-part>
                <object-id xmlns:xlink="http://www.w3.org/1999/xlink" content-type="ipni" xlink:type="simple">urn:lsid:ipni.org:names:77365265-1</object-id>
              </tp:taxon-name><tp:taxon-authority>(Guillaumin) Appelhans &amp; W.L.Wagner</tp:taxon-authority><tp:taxon-status xmlns:xlink="http://www.w3.org/1999/xlink" xlink:type="simple">comb. nov.</tp:taxon-status><tp:nomenclature-citation-list><tp:nomenclature-citation><tp:taxon-name>
                    <tp:taxon-name-part taxon-name-part-type="genus" reg="Dutaillyea">Dutaillyea</tp:taxon-name-part>
                    <tp:taxon-name-part taxon-name-part-type="species" reg="longipes">longipes</tp:taxon-name-part>
                  </tp:taxon-name><comment>Guillaumin, Mém. Mus. Natn. Hist. nat., sér. B, Bot. 8: 63. 1957, as “<tp:taxon-name><tp:taxon-name-part taxon-name-part-type="genus" reg="Dutaillyea">Dutaillyea</tp:taxon-name-part></tp:taxon-name> ?”.</comment></tp:nomenclature-citation><tp:nomenclature-citation><tp:taxon-name>
                    <tp:taxon-name-part taxon-name-part-type="genus" reg="Euodia">Euodia</tp:taxon-name-part>
                    <tp:taxon-name-part taxon-name-part-type="species" reg="fosteri">fosteri</tp:taxon-name-part>
                  </tp:taxon-name><comment>Guillaumin, Bull. Mus. Natn. Hist. nat., sér 2, 29: 261. 1957, as “<tp:taxon-name><tp:taxon-name-part taxon-name-part-type="genus" reg="Evodia">Evodia</tp:taxon-name-part></tp:taxon-name> ?”. Types: New Caledonia, Edge of forest near summit, along trail to Plateau de Dogny, 20–21 May 1956, <italic>Foster 79</italic> (holotype P [P00057464!]; isotype UC [UC1078302!]).</comment></tp:nomenclature-citation><tp:nomenclature-citation><tp:taxon-name>
                    <tp:taxon-name-part taxon-name-part-type="genus" reg="Comptonella">Comptonella</tp:taxon-name-part>
                    <tp:taxon-name-part taxon-name-part-type="species" reg="oreophila">oreophila</tp:taxon-name-part>
                  </tp:taxon-name><comment>(Guillaumin) T.G.Hartley var. <tp:taxon-name><tp:taxon-name-part taxon-name-part-type="genus" reg="Comptonella"/><tp:taxon-name-part taxon-name-part-type="species" reg="oreophila"/><tp:taxon-name-part taxon-name-part-type="variety" reg="longipes">longipes</tp:taxon-name-part></tp:taxon-name> (Guillaumin) T.G.Hartley, Adansonia 4: 402. 1983.</comment></tp:nomenclature-citation></tp:nomenclature-citation-list></tp:nomenclature><tp:treatment-sec sec-type="type material" id="SECID0EPVDK"><title>Type material.</title><p><bold>New Caledonia</bold>: Mois de Mai, 25 Jul. 1951, <italic>Baumann</italic>-<italic>Bodenheim 14252</italic> (lectotype, designated by <xref ref-type="bibr" rid="B21">Hartley 1983</xref>, pg. 402: P [P00543989!,]; isolectotype Z [Z-000059487!]); Mois de Mai, 23 Jul. 1951, <italic>Baumann</italic>-<italic>Bodenheim 14015</italic> (syntypes P [P00227440!], Z [Z-000059488!]); Mois de Mai, 23 Jul. 1951, <italic>Baumann</italic>-<italic>Bodenheim 14089</italic> (syntypes G [G00074253!], P [P00227441!], Z [Z-000059492!, Z-000059493!]); Dzumac, 20 May 1951, <italic>Hürlimann 429 [or 1429</italic>] (syntypes L [L0017826!], P [P00606574!], Z [Z-000023326!, Z-000023327!]); Mt d. Sources, 7 Mar. 1951, <italic>Hürlimann 982</italic> (syntypes P [P00227442!], Z [Z-000059491!]).</p></tp:treatment-sec><tp:treatment-sec sec-type="notes" id="SECID0E1WDK"><title>Note.</title><p><italic><tp:taxon-name><tp:taxon-name-part taxon-name-part-type="genus" reg="Dutaillyea">Dutaillyea</tp:taxon-name-part></tp:taxon-name> ? <tp:taxon-name><tp:taxon-name-part taxon-name-part-type="genus" reg="Dutaillyea"/><tp:taxon-name-part taxon-name-part-type="species" reg="longipes">longipes</tp:taxon-name-part></tp:taxon-name></italic> Guillaumin var. ---, Mém. Mus. Natn. Hist. nat., sér. B, Bot. 8: 63. 1957 is not a published name as there is no epithet so it has no standing nomenclaturally and the cited specimen by Guillaumin for this variant is thus not a type.</p></tp:treatment-sec><ref-list><ref id="B21"><mixed-citation xmlns:xlink="http://www.w3.org/1999/xlink" xlink:type="simple"><person-group><name name-style="western"><surname>Hartley</surname><given-names>TG</given-names></name></person-group> (<year>1983</year>) <article-title>A revision of the genus <italic><tp:taxon-name><tp:taxon-name-part taxon-name-part-type="genus">Comptonella</tp:taxon-name-part></tp:taxon-name></italic> (<tp:taxon-name><tp:taxon-name-part taxon-name-part-type="family">Rutaceae</tp:taxon-name-part></tp:taxon-name>). Bulletin du Museum National d’Histoire Naturelle. Paris, Sect. B.</article-title><source>Adansonia</source><volume>5</volume>: <fpage>391</fpage>–<lpage>413</lpage>.</mixed-citation></ref></ref-list></tp:taxon-treatment>
