# Supplementary material for: ﻿Towards a monophyletic Melicope (Rutaceae): Phylogenetic placement of Dutailliopsis and other New Caledonian genera, and an updated infrageneric classification of Melicope
Source: PhytoKeys. 2025 Jul 10;259:263–300. doi: 10.3897/phytokeys.259.139246 (PMC12272075; doi:10.3897/phytokeys.259.139246)
Supplement: XML Treatment for Melicope lucida [file phytokeys.259.139246-treatment20.xml]

<!DOCTYPE tp:taxon-treatment
  PUBLIC "-//TaxonX//DTD Taxonomic Treatment Publishing DTD v0 20100105//EN" "tax-treatment-NSO.dtd">
<tp:taxon-treatment xmlns:tp="http://www.plazi.org/taxpub"><tp:treatment-meta><kwd-group><label>Taxon classification</label><kwd>
                  <named-content content-type="kingdom">Plantae</named-content>
                </kwd><kwd>
                  <named-content content-type="order">Sapindales</named-content>
                </kwd><kwd>
                  <named-content content-type="family">Rutaceae</named-content>
                </kwd></kwd-group><mixed-citation publication-type="journal"><person-group><name><surname>Appelhans</surname><given-names>Marc S.</given-names></name><name><surname>Pillon</surname><given-names>Yohan</given-names></name><name><surname>Gotty</surname><given-names>Karine</given-names></name><name><surname>Wagner</surname><given-names>Warren L.</given-names></name></person-group><article-title>﻿Towards a monophyletic <italic><tp:taxon-name><tp:taxon-name-part taxon-name-part-type="genus" reg="Melicope">Melicope</tp:taxon-name-part></tp:taxon-name></italic> (<tp:taxon-name><tp:taxon-name-part taxon-name-part-type="family">Rutaceae</tp:taxon-name-part></tp:taxon-name>): Phylogenetic placement of <italic><tp:taxon-name><tp:taxon-name-part taxon-name-part-type="genus" reg="Dutailliopsis">Dutailliopsis</tp:taxon-name-part></tp:taxon-name></italic> and other New Caledonian genera, and an updated infrageneric classification of <italic><tp:taxon-name><tp:taxon-name-part taxon-name-part-type="genus" reg="Melicope">Melicope</tp:taxon-name-part></tp:taxon-name></italic></article-title><source>PhytoKeys</source><day>10</day><month>07</month><year>2025</year><volume>259</volume><fpage>263</fpage><lpage>300</lpage><pub-id pub-id-type="doi">10.3897/phytokeys.259.139246</pub-id></mixed-citation></tp:treatment-meta><tp:nomenclature><label>﻿2.</label><tp:taxon-name>
                <object-id xmlns:xlink="http://www.w3.org/1999/xlink" content-type="arpha" xlink:type="simple">F5452A65-574B-5074-A084-D9BBEDC2D16F</object-id>
                <tp:taxon-name-part taxon-name-part-type="genus" reg="Melicope">Melicope</tp:taxon-name-part>
                <tp:taxon-name-part taxon-name-part-type="species" reg="lucida">lucida</tp:taxon-name-part>
              </tp:taxon-name><tp:taxon-authority>(A.Gray) A.C.Sm., J. Arnold Arbor. 32: 249. 1951.</tp:taxon-authority><tp:nomenclature-citation-list><tp:nomenclature-citation><tp:taxon-name>
                    <tp:taxon-name-part taxon-name-part-type="genus" reg="Pelea">Pelea</tp:taxon-name-part>
                    <tp:taxon-name-part taxon-name-part-type="species" reg="lucida">lucida</tp:taxon-name-part>
                  </tp:taxon-name><comment>
                    
                      A.
                    Gray, Proc. Amer. Acad. Arts 3: 51. 1853., Bot. U.S. Expl. Exped. 1: 348. 1854., Atlas, tab. 34, Β. 1857, as “<tp:taxon-name><tp:taxon-name-part taxon-name-part-type="genus" reg="Pelea">Pelea</tp:taxon-name-part></tp:taxon-name> ?”.</comment></tp:nomenclature-citation><tp:nomenclature-citation><tp:taxon-name>
                    <tp:taxon-name-part taxon-name-part-type="genus" reg="Melicope">Melicope</tp:taxon-name-part>
                    <tp:taxon-name-part taxon-name-part-type="species" reg="tahitensis">tahitensis</tp:taxon-name-part>
                    <tp:taxon-name-part taxon-name-part-type="infraspecific-rank">var.</tp:taxon-name-part>
                    <tp:taxon-name-part taxon-name-part-type="variety" reg="glabrata">glabrata</tp:taxon-name-part>
                  </tp:taxon-name><comment>Nadeaud, Énum. Pl. Tahiti 76. 1873. Type: Society Islands, Tahiti, Pinai et Rereaoe, s.d., <italic>J.Nadeaud 472 p.p</italic>. (holotype P [P00646095!]).</comment></tp:nomenclature-citation><tp:nomenclature-citation><tp:taxon-name>
                    <tp:taxon-name-part taxon-name-part-type="genus" reg="Melicope">Melicope</tp:taxon-name-part>
                    <tp:taxon-name-part taxon-name-part-type="species" reg="auriculata">auriculata</tp:taxon-name-part>
                  </tp:taxon-name><comment>Nadeaud, Énum. Pl. Tahiti 76. 1873. Types: Society Islands, Tahiti, s.d., <italic>J.Nadeaud 473 p.p</italic>. (lectotype, designated by <xref ref-type="bibr" rid="B26">Hartley 2001</xref>, pg. 106, P [P00646061!]); Society Islands, Tahiti, en Teumupuaa [Teumopua] in Taiarapu [Teahupoo?], s.d., <italic>J.Nadeaud 473 p.p</italic>., as var. B (syntypes P [P00646075!], G [G00096087!]); Society Islands, Tahiti, Orofero vallée, s.d., <italic>J.Nadeaud 473 p.p</italic>., as var. A (syntypes P [P00646076!, P00646077!]); Society Islands, Tahiti, monte Mahutaa, s.d., <italic>J.Nadeaud 473 p.p</italic>., as var. C (not located).</comment></tp:nomenclature-citation><tp:nomenclature-citation><tp:taxon-name>
                    <tp:taxon-name-part taxon-name-part-type="genus" reg="Melicope">Melicope</tp:taxon-name-part>
                    <tp:taxon-name-part taxon-name-part-type="species" reg="leguminosa">leguminosa</tp:taxon-name-part>
                  </tp:taxon-name><comment>Nadeaud, Énum. Pl. Tahiti 76. 1873. Types: Society Islands, Tahiti, montagnes de Mahaena à Tuumatairiri, 12 Jul. 1857, <italic>J.Nadeaud 474</italic> (holotype, P [P00646079!]). Note: Two additional Nadeaud specimens have been located for this taxon (G00096088!, P00646060!). We do not consider the specimen at G as original material, because it was collected on July 15<sup>th</sup>, 1857, whereas the date July 12<sup>th</sup>, 1857 is mentioned in the protologue. The specimen at P might represent additional authentic material, but does not contain precise label information about the locality (Ile de Tahiti) and date. Hartley annotated this specimen as the holotype, but we consider P00646079 as the holotype because it is the only specimen with the matching date.</comment></tp:nomenclature-citation><tp:nomenclature-citation><tp:taxon-name>
                    <tp:taxon-name-part taxon-name-part-type="genus" reg="Euodia">Euodia</tp:taxon-name-part>
                    <tp:taxon-name-part taxon-name-part-type="species" reg="auriculata">auriculata</tp:taxon-name-part>
                  </tp:taxon-name><comment>(Nadeaud) Drake, Fl. Ins. Pacif. 19. tab. 4. 1886. Type: Based on <tp:taxon-name><tp:taxon-name-part taxon-name-part-type="genus" reg="Melicope">Melicope</tp:taxon-name-part><tp:taxon-name-part taxon-name-part-type="species" reg="auriculata">auriculata</tp:taxon-name-part></tp:taxon-name> Nadeaud.</comment></tp:nomenclature-citation><tp:nomenclature-citation><tp:taxon-name>
                    <tp:taxon-name-part taxon-name-part-type="genus" reg="Euodia">Euodia</tp:taxon-name-part>
                    <tp:taxon-name-part taxon-name-part-type="species" reg="lucida">lucida</tp:taxon-name-part>
                  </tp:taxon-name><comment>(A.Gray) Drake, Ill. Fl. Ins. Pacif.: 134. 1890, as “<tp:taxon-name><tp:taxon-name-part taxon-name-part-type="genus" reg="Euodia">Euodia</tp:taxon-name-part></tp:taxon-name> ?”.</comment></tp:nomenclature-citation><tp:nomenclature-citation><tp:taxon-name>
                    <tp:taxon-name-part taxon-name-part-type="genus" reg="Euodia">Euodia</tp:taxon-name-part>
                    <tp:taxon-name-part taxon-name-part-type="species" reg="leguminosa">leguminosa</tp:taxon-name-part>
                  </tp:taxon-name><comment>(Nadeaud) Drake, Ill. Fl. Ins. Pacif. 132. 1890. Type: Based on <tp:taxon-name><tp:taxon-name-part taxon-name-part-type="genus" reg="Melicope">Melicope</tp:taxon-name-part><tp:taxon-name-part taxon-name-part-type="species" reg="leguminosa">leguminosa</tp:taxon-name-part></tp:taxon-name> Nadeaud.</comment></tp:nomenclature-citation></tp:nomenclature-citation-list></tp:nomenclature><tp:treatment-sec sec-type="type material" id="SECID0ET5FK"><title>Type material.</title><p>“<bold>Samoa</bold>: Mts. of Tutuila” [actually Society Islands], 1838–1842, <italic>U.S. Expl. Exped. s.n</italic>., (holotype US [US00101483!]; isotypes GH [GH00105702!], NY [NY00055937!]).</p></tp:treatment-sec><tp:treatment-sec sec-type="notes" id="SECID0EG6FK"><title>Note.</title><p><xref ref-type="bibr" rid="B26">Hartley (2001)</xref> argues that the type location is probably erroneous since the species is not known from Samoa and that it presumably originates from Tahiti.</p></tp:treatment-sec><ref-list><ref id="B26"><mixed-citation xmlns:xlink="http://www.w3.org/1999/xlink" xlink:type="simple"><person-group><name name-style="western"><surname>Hartley</surname><given-names>TG</given-names></name></person-group> (<year>2001</year>) On the Taxonomy and Biogeography of <italic><tp:taxon-name><tp:taxon-name-part taxon-name-part-type="genus">Euodia</tp:taxon-name-part></tp:taxon-name></italic> and <italic><tp:taxon-name><tp:taxon-name-part taxon-name-part-type="genus">Melicope</tp:taxon-name-part></tp:taxon-name></italic> (<tp:taxon-name><tp:taxon-name-part taxon-name-part-type="family">Rutaceae</tp:taxon-name-part></tp:taxon-name>). Allertonia: 8. [National Tropical Botanical Garden, Lawa‘i, Kaua‘i, Hawaii.]</mixed-citation></ref></ref-list></tp:taxon-treatment>
