# Supplementary material for: ﻿Towards a monophyletic Melicope (Rutaceae): Phylogenetic placement of Dutailliopsis and other New Caledonian genera, and an updated infrageneric classification of Melicope
Source: PhytoKeys. 2025 Jul 10;259:263–300. doi: 10.3897/phytokeys.259.139246 (PMC12272075; doi:10.3897/phytokeys.259.139246)
Supplement: XML Treatment for Melicope mantellii [file phytokeys.259.139246-treatment21.xml]

<!DOCTYPE tp:taxon-treatment
  PUBLIC "-//TaxonX//DTD Taxonomic Treatment Publishing DTD v0 20100105//EN" "tax-treatment-NSO.dtd">
<tp:taxon-treatment xmlns:tp="http://www.plazi.org/taxpub"><tp:treatment-meta><kwd-group><label>Taxon classification</label><kwd>
                  <named-content content-type="kingdom">Plantae</named-content>
                </kwd><kwd>
                  <named-content content-type="order">Sapindales</named-content>
                </kwd><kwd>
                  <named-content content-type="family">Rutaceae</named-content>
                </kwd></kwd-group><mixed-citation publication-type="journal"><person-group><name><surname>Appelhans</surname><given-names>Marc S.</given-names></name><name><surname>Pillon</surname><given-names>Yohan</given-names></name><name><surname>Gotty</surname><given-names>Karine</given-names></name><name><surname>Wagner</surname><given-names>Warren L.</given-names></name></person-group><article-title>﻿Towards a monophyletic <italic><tp:taxon-name><tp:taxon-name-part taxon-name-part-type="genus" reg="Melicope">Melicope</tp:taxon-name-part></tp:taxon-name></italic> (<tp:taxon-name><tp:taxon-name-part taxon-name-part-type="family">Rutaceae</tp:taxon-name-part></tp:taxon-name>): Phylogenetic placement of <italic><tp:taxon-name><tp:taxon-name-part taxon-name-part-type="genus" reg="Dutailliopsis">Dutailliopsis</tp:taxon-name-part></tp:taxon-name></italic> and other New Caledonian genera, and an updated infrageneric classification of <italic><tp:taxon-name><tp:taxon-name-part taxon-name-part-type="genus" reg="Melicope">Melicope</tp:taxon-name-part></tp:taxon-name></italic></article-title><source>PhytoKeys</source><day>10</day><month>07</month><year>2025</year><volume>259</volume><fpage>263</fpage><lpage>300</lpage><pub-id pub-id-type="doi">10.3897/phytokeys.259.139246</pub-id></mixed-citation></tp:treatment-meta><tp:nomenclature><label>﻿3.</label><tp:taxon-name>
                <object-id xmlns:xlink="http://www.w3.org/1999/xlink" content-type="arpha" xlink:type="simple">7BCC0D20-EB28-5299-9F33-521898F92B45</object-id>
                <tp:taxon-name-part taxon-name-part-type="genus" reg="Melicope">Melicope</tp:taxon-name-part>
                <tp:taxon-name-part taxon-name-part-type="species" reg="mantellii">mantellii</tp:taxon-name-part>
              </tp:taxon-name><tp:taxon-authority>Buchanan, Trans. &amp; Proc. New Zealand Inst. 3: 212. 1871.</tp:taxon-authority><tp:nomenclature-citation-list><tp:nomenclature-citation><tp:taxon-name>
                    <tp:taxon-name-part taxon-name-part-type="genus" reg="Melicope">Melicope</tp:taxon-name-part>
                    <tp:taxon-name-part taxon-name-part-type="hybrid-sign">×</tp:taxon-name-part>
                    <tp:taxon-name-part taxon-name-part-type="species" reg="tersimplex">tersimplex</tp:taxon-name-part>
                  </tp:taxon-name><comment>Allan, Genetica 9: 145. 1927.</comment></tp:nomenclature-citation><tp:nomenclature-citation><tp:taxon-name>
                    <tp:taxon-name-part taxon-name-part-type="genus" reg="Melicope">Melicope</tp:taxon-name-part>
                    <tp:taxon-name-part taxon-name-part-type="species" reg="ternata">ternata</tp:taxon-name-part>
                    <tp:taxon-name-part taxon-name-part-type="infraspecific-rank">var.</tp:taxon-name-part>
                    <tp:taxon-name-part taxon-name-part-type="variety" reg="mantellii">mantellii</tp:taxon-name-part>
                  </tp:taxon-name><comment>(Buchanan) Kirk, Forest Fl. New Zealand: 119, tab. 67. 1889.</comment></tp:nomenclature-citation></tp:nomenclature-citation-list></tp:nomenclature><tp:treatment-sec sec-type="type material" id="SECID0EXBGK"><title>Type material.</title><p><bold>New Zealand</bold>: s.d., <italic>Buchanan s.n</italic>. (lectotype, designated here, WELT [WELT.SP029403!]); s.d., <italic>Buchanan s.n</italic>. (syntype WELT [WELT.SP029749!]). Note: The two specimens bear no precise label information and no dates, but both have been collected by Buchanan. We selected SP029403 as the lectotype because it is from Buchanan’s herbarium, while the other specimen belongs to the T. Kirk herbarium.</p></tp:treatment-sec><tp:treatment-sec sec-type="notes" id="SECID0E2CGK"><title>Note.</title><p><italic><tp:taxon-name><tp:taxon-name-part taxon-name-part-type="genus" reg="Melicope">Melicope</tp:taxon-name-part><tp:taxon-name-part taxon-name-part-type="species" reg="mantellii">mantellii</tp:taxon-name-part></tp:taxon-name></italic> is likely a hybrid of <italic><tp:taxon-name><tp:taxon-name-part taxon-name-part-type="genus" reg="Melicope">M.</tp:taxon-name-part><tp:taxon-name-part taxon-name-part-type="species" reg="simplex">simplex</tp:taxon-name-part></tp:taxon-name></italic> and <italic><tp:taxon-name><tp:taxon-name-part taxon-name-part-type="genus" reg="Melicope">M.</tp:taxon-name-part><tp:taxon-name-part taxon-name-part-type="species" reg="ternata">ternata</tp:taxon-name-part></tp:taxon-name></italic> (<xref ref-type="bibr" rid="B12">Cheeseman 1906</xref>; <xref ref-type="bibr" rid="B13">Cockayne and Allan 1934</xref>; <xref ref-type="bibr" rid="B17">Fujita 1961</xref>; see also <xref ref-type="bibr" rid="B26">Hartley 2001</xref>). We follow <xref ref-type="bibr" rid="B26">Hartley (2001)</xref> and treat it tentatively as a separate species, because genetic or phylogenomic analyses that support the hybrid origin of <italic><tp:taxon-name><tp:taxon-name-part taxon-name-part-type="genus" reg="Melicope">M.</tp:taxon-name-part><tp:taxon-name-part taxon-name-part-type="species" reg="mantellii">mantellii</tp:taxon-name-part></tp:taxon-name></italic> are lacking. It is listed as a hybrid in the <italic>Flora of New Zealand</italic> (<xref ref-type="bibr" rid="B1">Allan 1961</xref>).</p></tp:treatment-sec><ref-list><ref id="B12"><mixed-citation xmlns:xlink="http://www.w3.org/1999/xlink" xlink:type="simple"><person-group><name name-style="western"><surname>Cheeseman</surname><given-names>TF</given-names></name></person-group> (<year>1906</year>) <source>Manual of the New Zealand Flora.</source><publisher-name>John MacKay</publisher-name>, <publisher-loc>Government Printer, Wellington</publisher-loc>, <size units="page">1244 pp</size>. <ext-link xlink:href="10.5962/bhl.title.12003" ext-link-type="doi" xlink:type="simple">https://doi.org/10.5962/bhl.title.12003</ext-link></mixed-citation></ref><ref id="B13"><mixed-citation xmlns:xlink="http://www.w3.org/1999/xlink" xlink:type="simple"><person-group><name name-style="western"><surname>Cockayne</surname><given-names>L</given-names></name><name name-style="western"><surname>Allan</surname><given-names>HH</given-names></name></person-group> (<year>1934</year>) <article-title>An annotated list of groups of wild hybrids in the New Zealand flora.</article-title><source>Annals of Botany</source><volume>48</volume>: <fpage>1</fpage>–<lpage>55</lpage>. <ext-link xlink:href="10.1093/oxfordjournals.aob.a090429" ext-link-type="doi" xlink:type="simple">https://doi.org/10.1093/oxfordjournals.aob.a090429</ext-link></mixed-citation></ref><ref id="B17"><mixed-citation xmlns:xlink="http://www.w3.org/1999/xlink" xlink:type="simple"><person-group><name name-style="western"><surname>Fujita</surname><given-names>Y</given-names></name></person-group> (<year>1961</year>) <article-title>Remarks on <italic><tp:taxon-name><tp:taxon-name-part taxon-name-part-type="genus">Melicope</tp:taxon-name-part><tp:taxon-name-part taxon-name-part-type="species">mantella</tp:taxon-name-part></tp:taxon-name></italic> Buchanan (<tp:taxon-name><tp:taxon-name-part taxon-name-part-type="family">Rutaceae</tp:taxon-name-part></tp:taxon-name>).</article-title><source>Shokubutsu Kenkyu Zasshi</source><volume>36</volume>: <fpage>332</fpage>–<lpage>336</lpage>.</mixed-citation></ref><ref id="B26"><mixed-citation xmlns:xlink="http://www.w3.org/1999/xlink" xlink:type="simple"><person-group><name name-style="western"><surname>Hartley</surname><given-names>TG</given-names></name></person-group> (<year>2001</year>) On the Taxonomy and Biogeography of <italic><tp:taxon-name><tp:taxon-name-part taxon-name-part-type="genus">Euodia</tp:taxon-name-part></tp:taxon-name></italic> and <italic><tp:taxon-name><tp:taxon-name-part taxon-name-part-type="genus">Melicope</tp:taxon-name-part></tp:taxon-name></italic> (<tp:taxon-name><tp:taxon-name-part taxon-name-part-type="family">Rutaceae</tp:taxon-name-part></tp:taxon-name>). Allertonia: 8. [National Tropical Botanical Garden, Lawa‘i, Kaua‘i, Hawaii.]</mixed-citation></ref><ref id="B1"><mixed-citation xmlns:xlink="http://www.w3.org/1999/xlink" xlink:type="simple"><person-group><name name-style="western"><surname>Allan</surname><given-names>HH</given-names></name></person-group> (<year>1961</year>) Flora of New Zealand. Vol. I. Indigenous <tp:taxon-name><tp:taxon-name-part taxon-name-part-type="phylum">Tracheophyta</tp:taxon-name-part></tp:taxon-name>: <tp:taxon-name><tp:taxon-name-part taxon-name-part-type="class">Psilopsida</tp:taxon-name-part></tp:taxon-name>, <tp:taxon-name><tp:taxon-name-part taxon-name-part-type="class">Lycopsida</tp:taxon-name-part></tp:taxon-name>, <tp:taxon-name><tp:taxon-name-part taxon-name-part-type="class">Filicopsida</tp:taxon-name-part></tp:taxon-name>, <tp:taxon-name><tp:taxon-name-part taxon-name-part-type="division">Gymnospermae</tp:taxon-name-part></tp:taxon-name>, <tp:taxon-name><tp:taxon-name-part taxon-name-part-type="class">Dicotyledones</tp:taxon-name-part></tp:taxon-name>. John MacKay, Government Printer, Wellington.</mixed-citation></ref></ref-list></tp:taxon-treatment>
