# Supplementary material for: ﻿Towards a monophyletic Melicope (Rutaceae): Phylogenetic placement of Dutailliopsis and other New Caledonian genera, and an updated infrageneric classification of Melicope
Source: PhytoKeys. 2025 Jul 10;259:263–300. doi: 10.3897/phytokeys.259.139246 (PMC12272075; doi:10.3897/phytokeys.259.139246)
Supplement: XML Treatment for Melicope tahitensis [file phytokeys.259.139246-treatment23.xml]

<!DOCTYPE tp:taxon-treatment
  PUBLIC "-//TaxonX//DTD Taxonomic Treatment Publishing DTD v0 20100105//EN" "tax-treatment-NSO.dtd">
<tp:taxon-treatment xmlns:tp="http://www.plazi.org/taxpub"><tp:treatment-meta><kwd-group><label>Taxon classification</label><kwd>
                  <named-content content-type="kingdom">Plantae</named-content>
                </kwd><kwd>
                  <named-content content-type="order">Sapindales</named-content>
                </kwd><kwd>
                  <named-content content-type="family">Rutaceae</named-content>
                </kwd></kwd-group><mixed-citation publication-type="journal"><person-group><name><surname>Appelhans</surname><given-names>Marc S.</given-names></name><name><surname>Pillon</surname><given-names>Yohan</given-names></name><name><surname>Gotty</surname><given-names>Karine</given-names></name><name><surname>Wagner</surname><given-names>Warren L.</given-names></name></person-group><article-title>﻿Towards a monophyletic <italic><tp:taxon-name><tp:taxon-name-part taxon-name-part-type="genus" reg="Melicope">Melicope</tp:taxon-name-part></tp:taxon-name></italic> (<tp:taxon-name><tp:taxon-name-part taxon-name-part-type="family">Rutaceae</tp:taxon-name-part></tp:taxon-name>): Phylogenetic placement of <italic><tp:taxon-name><tp:taxon-name-part taxon-name-part-type="genus" reg="Dutailliopsis">Dutailliopsis</tp:taxon-name-part></tp:taxon-name></italic> and other New Caledonian genera, and an updated infrageneric classification of <italic><tp:taxon-name><tp:taxon-name-part taxon-name-part-type="genus" reg="Melicope">Melicope</tp:taxon-name-part></tp:taxon-name></italic></article-title><source>PhytoKeys</source><day>10</day><month>07</month><year>2025</year><volume>259</volume><fpage>263</fpage><lpage>300</lpage><pub-id pub-id-type="doi">10.3897/phytokeys.259.139246</pub-id></mixed-citation></tp:treatment-meta><tp:nomenclature><label>﻿5.</label><tp:taxon-name>
                <object-id xmlns:xlink="http://www.w3.org/1999/xlink" content-type="arpha" xlink:type="simple">301939B9-D1E3-5209-90DD-0CAFF9CABAB6</object-id>
                <tp:taxon-name-part taxon-name-part-type="genus" reg="Melicope">Melicope</tp:taxon-name-part>
                <tp:taxon-name-part taxon-name-part-type="species" reg="tahitensis">tahitensis</tp:taxon-name-part>
              </tp:taxon-name><tp:taxon-authority>Nadeaud, Énum. Pl. Tahiti 75. 1873.</tp:taxon-authority><tp:nomenclature-citation-list><tp:nomenclature-citation><tp:taxon-name>
                    <tp:taxon-name-part taxon-name-part-type="genus" reg="Melicope">Melicope</tp:taxon-name-part>
                    <tp:taxon-name-part taxon-name-part-type="species" reg="tahitensis">tahitensis</tp:taxon-name-part>
                    <tp:taxon-name-part taxon-name-part-type="infraspecific-rank">var.</tp:taxon-name-part>
                    <tp:taxon-name-part taxon-name-part-type="variety" reg="puberula">puberula</tp:taxon-name-part>
                  </tp:taxon-name><comment>Nadeaud, Énum. PI. Tahiti 76. 1873, nom. invalid.</comment></tp:nomenclature-citation><tp:nomenclature-citation><tp:taxon-name>
                    <tp:taxon-name-part taxon-name-part-type="genus" reg="Euodia">Euodia</tp:taxon-name-part>
                    <tp:taxon-name-part taxon-name-part-type="species" reg="sericea">sericea</tp:taxon-name-part>
                  </tp:taxon-name><comment>Drake, Ill. Fl. Ins. Pacif.: 15, tab. 2. 1886. Type: Society Islands, Tahiti, 1847, Vesco s.n. (holotype P [P00978590!, P00978591!, holotype mounted on two sheets as indicated by the remarks “1/2” and “2/2” on the sheets]). Note: The species name <tp:taxon-name><tp:taxon-name-part taxon-name-part-type="genus" reg="Euodia">Euodia</tp:taxon-name-part><tp:taxon-name-part taxon-name-part-type="species" reg="sericea">sericea</tp:taxon-name-part></tp:taxon-name> is not mentioned on the label, but the handwritten description and the morphology match with the description in the protologue. There is a remark “dupl. PAP” on the label, but a specimen could not be located at PAP (pers. comm. Tamara Maric; 16 March 2024).</comment></tp:nomenclature-citation><tp:nomenclature-citation><tp:taxon-name>
                    <tp:taxon-name-part taxon-name-part-type="genus" reg="Euodia">Euodia</tp:taxon-name-part>
                    <tp:taxon-name-part taxon-name-part-type="species" reg="nodulosa">nodulosa</tp:taxon-name-part>
                  </tp:taxon-name><comment>Drake, Ill. Fl. Ins. Pacif.: 17, tab. 3. 1886. Type: Society Islands, Tahiti, 1847, Vesco s.n. (holotype P [P00978592!]). Note: The species name <tp:taxon-name><tp:taxon-name-part taxon-name-part-type="genus" reg="Euodia">Euodia</tp:taxon-name-part><tp:taxon-name-part taxon-name-part-type="species" reg="nodulosa">nodulosa</tp:taxon-name-part></tp:taxon-name> is not mentioned on the label, but the handwritten description and the morphology match with the description in the protologue.</comment></tp:nomenclature-citation><tp:nomenclature-citation><tp:taxon-name>
                    <tp:taxon-name-part taxon-name-part-type="genus" reg="Euodia">Euodia</tp:taxon-name-part>
                    <tp:taxon-name-part taxon-name-part-type="species" reg="nadeaudii">nadeaudii</tp:taxon-name-part>
                  </tp:taxon-name><comment>Drake, Ill. Fl. Ins. Pacif.: 132. 1890.</comment></tp:nomenclature-citation><tp:nomenclature-citation><tp:taxon-name>
                    <tp:taxon-name-part taxon-name-part-type="genus" reg="Melicope">Melicope</tp:taxon-name-part>
                    <tp:taxon-name-part taxon-name-part-type="species" reg="diversifolia">diversifolia</tp:taxon-name-part>
                  </tp:taxon-name><comment>Guillaumin, Bull. Mus. Hist. Nat. (Paris), sér. 2, 14: 287. 1942. Type: New Caledonia, Balade, 1855–60, <italic>Vieillard 295</italic>, (holotype P [P00543962!]; isotypes P [P00227568!, P00543959!, P00543960!, P00543961!]). Note: <xref ref-type="bibr" rid="B26">Hartley (2001)</xref> notes that the type was probably collected in Tahiti instead of New Caledonia. The species does not occur on New Caledonia.</comment></tp:nomenclature-citation></tp:nomenclature-citation-list></tp:nomenclature><tp:treatment-sec sec-type="type material" id="SECID0E6MGK"><title>Type material.</title><p><bold>Society Islands</bold>: Tahiti, s.d., <italic>J. Nadeaud 472 p.p</italic>. (holotype P [P00639236!]; isotype P [P00646057!]).</p></tp:treatment-sec><ref-list><ref id="B26"><mixed-citation xmlns:xlink="http://www.w3.org/1999/xlink" xlink:type="simple"><person-group><name name-style="western"><surname>Hartley</surname><given-names>TG</given-names></name></person-group> (<year>2001</year>) On the Taxonomy and Biogeography of <italic><tp:taxon-name><tp:taxon-name-part taxon-name-part-type="genus">Euodia</tp:taxon-name-part></tp:taxon-name></italic> and <italic><tp:taxon-name><tp:taxon-name-part taxon-name-part-type="genus">Melicope</tp:taxon-name-part></tp:taxon-name></italic> (<tp:taxon-name><tp:taxon-name-part taxon-name-part-type="family">Rutaceae</tp:taxon-name-part></tp:taxon-name>). Allertonia: 8. [National Tropical Botanical Garden, Lawa‘i, Kaua‘i, Hawaii.]</mixed-citation></ref></ref-list></tp:taxon-treatment>
