# Supplementary material for: ﻿Towards a monophyletic Melicope (Rutaceae): Phylogenetic placement of Dutailliopsis and other New Caledonian genera, and an updated infrageneric classification of Melicope
Source: PhytoKeys. 2025 Jul 10;259:263–300. doi: 10.3897/phytokeys.259.139246 (PMC12272075; doi:10.3897/phytokeys.259.139246)
Supplement: XML Treatment for Melicope ternata [file phytokeys.259.139246-treatment24.xml]

<!DOCTYPE tp:taxon-treatment
  PUBLIC "-//TaxonX//DTD Taxonomic Treatment Publishing DTD v0 20100105//EN" "tax-treatment-NSO.dtd">
<tp:taxon-treatment xmlns:tp="http://www.plazi.org/taxpub"><tp:treatment-meta><kwd-group><label>Taxon classification</label><kwd>
                  <named-content content-type="kingdom">Plantae</named-content>
                </kwd><kwd>
                  <named-content content-type="order">Sapindales</named-content>
                </kwd><kwd>
                  <named-content content-type="family">Rutaceae</named-content>
                </kwd></kwd-group><mixed-citation publication-type="journal"><person-group><name><surname>Appelhans</surname><given-names>Marc S.</given-names></name><name><surname>Pillon</surname><given-names>Yohan</given-names></name><name><surname>Gotty</surname><given-names>Karine</given-names></name><name><surname>Wagner</surname><given-names>Warren L.</given-names></name></person-group><article-title>﻿Towards a monophyletic <italic><tp:taxon-name><tp:taxon-name-part taxon-name-part-type="genus" reg="Melicope">Melicope</tp:taxon-name-part></tp:taxon-name></italic> (<tp:taxon-name><tp:taxon-name-part taxon-name-part-type="family">Rutaceae</tp:taxon-name-part></tp:taxon-name>): Phylogenetic placement of <italic><tp:taxon-name><tp:taxon-name-part taxon-name-part-type="genus" reg="Dutailliopsis">Dutailliopsis</tp:taxon-name-part></tp:taxon-name></italic> and other New Caledonian genera, and an updated infrageneric classification of <italic><tp:taxon-name><tp:taxon-name-part taxon-name-part-type="genus" reg="Melicope">Melicope</tp:taxon-name-part></tp:taxon-name></italic></article-title><source>PhytoKeys</source><day>10</day><month>07</month><year>2025</year><volume>259</volume><fpage>263</fpage><lpage>300</lpage><pub-id pub-id-type="doi">10.3897/phytokeys.259.139246</pub-id></mixed-citation></tp:treatment-meta><tp:nomenclature><label>﻿6.</label><tp:taxon-name>
                <object-id xmlns:xlink="http://www.w3.org/1999/xlink" content-type="arpha" xlink:type="simple">457FACC2-4F3F-5FA5-8777-5F1C301AC3A3</object-id>
                <tp:taxon-name-part taxon-name-part-type="genus" reg="Melicope">Melicope</tp:taxon-name-part>
                <tp:taxon-name-part taxon-name-part-type="species" reg="ternata">ternata</tp:taxon-name-part>
              </tp:taxon-name><tp:taxon-authority>J.R.Forst. &amp; G.Forst., Char. Gen. Pl. 28, tab. 28. 1775; ed. 2, 56, tab. 28. 1776.</tp:taxon-authority><tp:nomenclature-citation-list><tp:nomenclature-citation><tp:taxon-name>
                    <tp:taxon-name-part taxon-name-part-type="genus" reg="Entoganum">Entoganum</tp:taxon-name-part>
                    <tp:taxon-name-part taxon-name-part-type="species" reg="laevigatum">laevigatum</tp:taxon-name-part>
                  </tp:taxon-name><comment>Banks ex Gaertn., Fruct. Sem. Pl. i: 331, tab. 68, fig. 6. 1788. Type: New Zealand, prope Tolago, 1768–1770, Banks &amp; Solander s.n. (holotype BM [BM015145871!]; isotype US [US00610724!]).</comment></tp:nomenclature-citation><tp:nomenclature-citation><tp:taxon-name>
                    <tp:taxon-name-part taxon-name-part-type="genus" reg="Melicope">Melicope</tp:taxon-name-part>
                    <tp:taxon-name-part taxon-name-part-type="species" reg="ternata">ternata</tp:taxon-name-part>
                    <tp:taxon-name-part taxon-name-part-type="infraspecific-rank">var.</tp:taxon-name-part>
                    <tp:taxon-name-part taxon-name-part-type="variety" reg="grandis">grandis</tp:taxon-name-part>
                  </tp:taxon-name><comment>Cheeseman, Trans. &amp; Proc. New Zealand Inst. 20: 166. 1888. Type: Kermadec Group, Sunday Island, Aug. 1887, Cheeseman s.n. (holotype AK [AK229826!, AK229827!, AK5029!, holotype mounted on three sheets]; isotype K [K000717402!]).</comment></tp:nomenclature-citation></tp:nomenclature-citation-list></tp:nomenclature><tp:treatment-sec sec-type="type material" id="SECID0EBQGK"><title>Type material.</title><p><bold>New Zealand</bold>: s.d., <italic>J.R. &amp; G.Forster s.n</italic>. (lectotype, designated by <xref ref-type="bibr" rid="B26">Hartley 2001</xref>, pg. 91: K [K000717403!]); additional potential original material (<xref ref-type="bibr" rid="B35">Nicolson and Fosberg 2003</xref>): New Zealand, s.d., <italic>W. Anderson s.n</italic>. (BM); New Zealand, s.d., <italic>Forster? s.n</italic>. (LINN [LINN-HS676-1!]); New Zealand, s.d., <italic>Forster s.n</italic>. (S); New Zealand, s.d., <italic>Forster? s.n</italic>. (S); Insulis Maris Pacifici, s.d., <italic>A. Sparrman s.n</italic>. (UPS [UPS-T 9207 (V-009207)]. Note: Hartley annotated the Kew specimen as an isotype, but he noted (<xref ref-type="bibr" rid="B26">Hartley 2001</xref>) that he had only seen a single specimen, so that this has to be the lectotype specimen.</p></tp:treatment-sec><tp:treatment-sec sec-type="notes" id="SECID0E3SGK"><title>Note.</title><p><italic><tp:taxon-name><tp:taxon-name-part taxon-name-part-type="genus" reg="Melicope">Melicope</tp:taxon-name-part><tp:taxon-name-part taxon-name-part-type="species" reg="ternata">ternata</tp:taxon-name-part></tp:taxon-name></italic> J.R.Forst. &amp; G.Forst. is the type species of the genus.</p></tp:treatment-sec><ref-list><ref id="B26"><mixed-citation xmlns:xlink="http://www.w3.org/1999/xlink" xlink:type="simple"><person-group><name name-style="western"><surname>Hartley</surname><given-names>TG</given-names></name></person-group> (<year>2001</year>) On the Taxonomy and Biogeography of <italic><tp:taxon-name><tp:taxon-name-part taxon-name-part-type="genus">Euodia</tp:taxon-name-part></tp:taxon-name></italic> and <italic><tp:taxon-name><tp:taxon-name-part taxon-name-part-type="genus">Melicope</tp:taxon-name-part></tp:taxon-name></italic> (<tp:taxon-name><tp:taxon-name-part taxon-name-part-type="family">Rutaceae</tp:taxon-name-part></tp:taxon-name>). Allertonia: 8. [National Tropical Botanical Garden, Lawa‘i, Kaua‘i, Hawaii.]</mixed-citation></ref><ref id="B35"><mixed-citation xmlns:xlink="http://www.w3.org/1999/xlink" xlink:type="simple"><person-group><name name-style="western"><surname>Nicolson</surname><given-names>DH</given-names></name><name name-style="western"><surname>Fosberg</surname><given-names>FR</given-names></name></person-group> (<year>2003</year>) <source>The Forsters and the botany of the second Cook expedition (1772–1775).</source><publisher-name>Gantner</publisher-name>, <publisher-loc>Ruggell</publisher-loc>, <size units="page">760 pp</size>.</mixed-citation></ref></ref-list></tp:taxon-treatment>
