# Supplementary material for: ﻿Towards a monophyletic Melicope (Rutaceae): Phylogenetic placement of Dutailliopsis and other New Caledonian genera, and an updated infrageneric classification of Melicope
Source: PhytoKeys. 2025 Jul 10;259:263–300. doi: 10.3897/phytokeys.259.139246 (PMC12272075; doi:10.3897/phytokeys.259.139246)
Supplement: XML Treatment for Melicope bracteata [file phytokeys.259.139246-treatment25.xml]

<!DOCTYPE tp:taxon-treatment
  PUBLIC "-//TaxonX//DTD Taxonomic Treatment Publishing DTD v0 20100105//EN" "tax-treatment-NSO.dtd">
<tp:taxon-treatment xmlns:tp="http://www.plazi.org/taxpub"><tp:treatment-meta><kwd-group><label>Taxon classification</label><kwd>
                  <named-content content-type="kingdom">Plantae</named-content>
                </kwd><kwd>
                  <named-content content-type="order">Sapindales</named-content>
                </kwd><kwd>
                  <named-content content-type="family">Rutaceae</named-content>
                </kwd></kwd-group><mixed-citation publication-type="journal"><person-group><name><surname>Appelhans</surname><given-names>Marc S.</given-names></name><name><surname>Pillon</surname><given-names>Yohan</given-names></name><name><surname>Gotty</surname><given-names>Karine</given-names></name><name><surname>Wagner</surname><given-names>Warren L.</given-names></name></person-group><article-title>﻿Towards a monophyletic <italic><tp:taxon-name><tp:taxon-name-part taxon-name-part-type="genus" reg="Melicope">Melicope</tp:taxon-name-part></tp:taxon-name></italic> (<tp:taxon-name><tp:taxon-name-part taxon-name-part-type="family">Rutaceae</tp:taxon-name-part></tp:taxon-name>): Phylogenetic placement of <italic><tp:taxon-name><tp:taxon-name-part taxon-name-part-type="genus" reg="Dutailliopsis">Dutailliopsis</tp:taxon-name-part></tp:taxon-name></italic> and other New Caledonian genera, and an updated infrageneric classification of <italic><tp:taxon-name><tp:taxon-name-part taxon-name-part-type="genus" reg="Melicope">Melicope</tp:taxon-name-part></tp:taxon-name></italic></article-title><source>PhytoKeys</source><day>10</day><month>07</month><year>2025</year><volume>259</volume><fpage>263</fpage><lpage>300</lpage><pub-id pub-id-type="doi">10.3897/phytokeys.259.139246</pub-id></mixed-citation></tp:treatment-meta><tp:nomenclature><label>﻿1.</label><tp:taxon-name>
                <object-id xmlns:xlink="http://www.w3.org/1999/xlink" content-type="arpha" xlink:type="simple">A1D38043-6267-5A4A-B7CC-7A1BAD4C4AD2</object-id>
                <tp:taxon-name-part taxon-name-part-type="genus" reg="Melicope">Melicope</tp:taxon-name-part>
                <tp:taxon-name-part taxon-name-part-type="species" reg="bracteata">bracteata</tp:taxon-name-part>
              </tp:taxon-name><tp:taxon-authority>(Nadeaud) S.L. Welsh, Fl. Societensis 255. 1998.</tp:taxon-authority><tp:nomenclature-citation-list><tp:nomenclature-citation><tp:taxon-name>
                    <tp:taxon-name-part taxon-name-part-type="genus" reg="Euodia">Euodia</tp:taxon-name-part>
                    <tp:taxon-name-part taxon-name-part-type="species" reg="bracteata">bracteata</tp:taxon-name-part>
                  </tp:taxon-name><comment>Nadeaud, Énum. Pl. Tahiti 76. 1873.</comment></tp:nomenclature-citation><tp:nomenclature-citation><tp:taxon-name>
                    <tp:taxon-name-part taxon-name-part-type="genus" reg="Euodia">Euodia</tp:taxon-name-part>
                    <tp:taxon-name-part taxon-name-part-type="species" reg="tahitensis">tahitensis</tp:taxon-name-part>
                  </tp:taxon-name><comment>Nadeaud, Énum. Pl. Tahiti 77. 1873, as <tp:taxon-name><tp:taxon-name-part taxon-name-part-type="genus" reg="Euodia">Euodia</tp:taxon-name-part><tp:taxon-name-part taxon-name-part-type="species" reg="tahitensis">tahitensis</tp:taxon-name-part><tp:taxon-name-part taxon-name-part-type="infraspecific-rank">var.</tp:taxon-name-part><tp:taxon-name-part taxon-name-part-type="variety" reg="peninsulae">peninsulae</tp:taxon-name-part></tp:taxon-name> Nadeaud, Énum. Pl. Tahiti 77. 1873, nom. invalid. Type: Society Islands, Tahiti, Mataoae, in Teumupuaa, Taiarapu, 6 Jul. 1858, <italic>Nadeaud 476 p.p</italic>. (holotype P [P00639246!]; isotypes G [G00096022!], P [P00639244!, P00641431!]).</comment></tp:nomenclature-citation><tp:nomenclature-citation><tp:taxon-name>
                    <tp:taxon-name-part taxon-name-part-type="genus" reg="Euodia">Euodia</tp:taxon-name-part>
                    <tp:taxon-name-part taxon-name-part-type="species" reg="tahitensis">tahitensis</tp:taxon-name-part>
                    <tp:taxon-name-part taxon-name-part-type="infraspecific-rank">var.</tp:taxon-name-part>
                    <tp:taxon-name-part taxon-name-part-type="variety" reg="brachiata">brachiata</tp:taxon-name-part>
                  </tp:taxon-name><comment>Nadeaud, Énum. Pl. Tahiti 77. 1873. Type: Society Islands, Tahiti, Mont. Mahutaa, en vallée de Orofero, s.d., Nadeaud s.n. / 476 p.p. (holotype P [P00646093!]; isotype P [P00646064!]).</comment></tp:nomenclature-citation><tp:nomenclature-citation><tp:taxon-name>
                    <tp:taxon-name-part taxon-name-part-type="genus" reg="Euodia">Euodia</tp:taxon-name-part>
                    <tp:taxon-name-part taxon-name-part-type="species" reg="tahitensis">tahitensis</tp:taxon-name-part>
                    <tp:taxon-name-part taxon-name-part-type="infraspecific-rank">var.</tp:taxon-name-part>
                    <tp:taxon-name-part taxon-name-part-type="variety" reg="ovata">ovata</tp:taxon-name-part>
                  </tp:taxon-name><comment>Nadeaud, Énum. Pl. Tahiti 77. 1873. Type: Society Islands, Tahiti, in Orofero valle ad Punaaruu, s.d., Nadeaud s.n. / 476A (holotype P [P00646094!]; isotype P [P00639235!]). Note: Hartley annotated the isotype specimen as the holotype, but it does not contain the original label.</comment></tp:nomenclature-citation><tp:nomenclature-citation><tp:taxon-name>
                    <tp:taxon-name-part taxon-name-part-type="genus" reg="Euodia">Euodia</tp:taxon-name-part>
                    <tp:taxon-name-part taxon-name-part-type="species" reg="emarginata">emarginata</tp:taxon-name-part>
                  </tp:taxon-name><comment>Drake, Ill. Fl. Ins. Pacif. 20, tab. V. 1886. Type: Society Islands, Tahiti, montagn. Taravao, 1847, <italic>Lépine 211</italic> (holotype: P [P00639242!]; isotype G [G00096021!]).</comment></tp:nomenclature-citation><tp:nomenclature-citation><tp:taxon-name>
                    <tp:taxon-name-part taxon-name-part-type="genus" reg="Euodia">Euodia</tp:taxon-name-part>
                    <tp:taxon-name-part taxon-name-part-type="species" reg="lepinei">lepinei</tp:taxon-name-part>
                  </tp:taxon-name><comment>Baill. ex Drake, Ill. Fl. Ins. Pacif. 22, tab. VI. 1886. Type: Society Islands, Tahiti, gorges de Papénoo, 1847, <italic>Lépine 80</italic> (holotype P [P00639238!]).</comment></tp:nomenclature-citation><tp:nomenclature-citation><tp:taxon-name>
                    <tp:taxon-name-part taxon-name-part-type="genus" reg="Euodia">Euodia</tp:taxon-name-part>
                    <tp:taxon-name-part taxon-name-part-type="species" reg="brachiata">brachiata</tp:taxon-name-part>
                  </tp:taxon-name><comment>(Nadeaud) Drake, Ill. Fl. Ins. Pacif. 131. 1890. Type: Based on <tp:taxon-name><tp:taxon-name-part taxon-name-part-type="genus" reg="Euodia">Euodia</tp:taxon-name-part><tp:taxon-name-part taxon-name-part-type="species" reg="tahitensis">tahitensis</tp:taxon-name-part><tp:taxon-name-part taxon-name-part-type="infraspecific-rank">var.</tp:taxon-name-part><tp:taxon-name-part taxon-name-part-type="variety" reg="brachiata">brachiata</tp:taxon-name-part></tp:taxon-name> Nadeaud.</comment></tp:nomenclature-citation><tp:nomenclature-citation><tp:taxon-name>
                    <tp:taxon-name-part taxon-name-part-type="genus" reg="Melicope">Melicope</tp:taxon-name-part>
                    <tp:taxon-name-part taxon-name-part-type="species" reg="brachiata">brachiata</tp:taxon-name-part>
                  </tp:taxon-name><comment>(Nadeaud) S. L. Welsh, Fl. Societensis 254. 1998. Type: Based on <tp:taxon-name><tp:taxon-name-part taxon-name-part-type="genus" reg="Euodia">Euodia</tp:taxon-name-part><tp:taxon-name-part taxon-name-part-type="species" reg="tahitensis">tahitensis</tp:taxon-name-part><tp:taxon-name-part taxon-name-part-type="infraspecific-rank">var.</tp:taxon-name-part><tp:taxon-name-part taxon-name-part-type="variety" reg="brachiata">brachiata</tp:taxon-name-part></tp:taxon-name> Nadeaud.</comment></tp:nomenclature-citation><tp:nomenclature-citation><tp:taxon-name>
                    <tp:taxon-name-part taxon-name-part-type="genus" reg="Melicope">Melicope</tp:taxon-name-part>
                    <tp:taxon-name-part taxon-name-part-type="species" reg="emarginata">emarginata</tp:taxon-name-part>
                  </tp:taxon-name><comment>(Drake) S.L.Welsh, Fl. Societensis 255. 1998. Type: Based on <tp:taxon-name><tp:taxon-name-part taxon-name-part-type="genus" reg="Euodia">Euodia</tp:taxon-name-part><tp:taxon-name-part taxon-name-part-type="species" reg="emarginata">emarginata</tp:taxon-name-part></tp:taxon-name> Drake.</comment></tp:nomenclature-citation><tp:nomenclature-citation><tp:taxon-name>
                    <tp:taxon-name-part taxon-name-part-type="genus" reg="Melicope">Melicope</tp:taxon-name-part>
                    <tp:taxon-name-part taxon-name-part-type="species" reg="tiarapuensis">tiarapuensis</tp:taxon-name-part>
                  </tp:taxon-name><comment>S.L.Welsh, Fl. Societensis 255. 1998. Type: Based on <tp:taxon-name><tp:taxon-name-part taxon-name-part-type="genus" reg="Euodia">Euodia</tp:taxon-name-part><tp:taxon-name-part taxon-name-part-type="species" reg="tahitensis">tahitensis</tp:taxon-name-part></tp:taxon-name> Nadeaud.</comment></tp:nomenclature-citation></tp:nomenclature-citation-list></tp:nomenclature><tp:treatment-sec sec-type="type material" id="SECID0EJRAM"><title>Type material.</title><p><bold>Society Islands</bold>: Tahiti, crêtes de Pirae à l´Aorai, s.d., <italic>Nadeaud 475</italic> (holotype P [P00646065!]; isotypes G [G00096019!, G00096020!], P [P00639243!]). Note: Hartley annotated the specimen P00639243 as the holotype, but it does not contain the original label and is from the herbarium of Emmanuel Drake del Castillo. Specimen P00646065 is from Jean Nadeaud’s herbarium, contains the original label with the precise locality and the word “ipse” (=himself) is mentioned as the author name as in the protologue. We are therefore convinced that this specimen is the holotype and Hartley might not have seen this specimen.</p></tp:treatment-sec></tp:taxon-treatment>
