# Supplementary material for: ﻿Towards a monophyletic Melicope (Rutaceae): Phylogenetic placement of Dutailliopsis and other New Caledonian genera, and an updated infrageneric classification of Melicope
Source: PhytoKeys. 2025 Jul 10;259:263–300. doi: 10.3897/phytokeys.259.139246 (PMC12272075; doi:10.3897/phytokeys.259.139246)
Supplement: XML Treatment for Melicope trifoliata [file phytokeys.259.139246-treatment34.xml]

<!DOCTYPE tp:taxon-treatment
  PUBLIC "-//TaxonX//DTD Taxonomic Treatment Publishing DTD v0 20100105//EN" "tax-treatment-NSO.dtd">
<tp:taxon-treatment xmlns:tp="http://www.plazi.org/taxpub"><tp:treatment-meta><kwd-group><label>Taxon classification</label><kwd>
                  <named-content content-type="kingdom">Plantae</named-content>
                </kwd><kwd>
                  <named-content content-type="order">Sapindales</named-content>
                </kwd><kwd>
                  <named-content content-type="family">Rutaceae</named-content>
                </kwd></kwd-group><mixed-citation publication-type="journal"><person-group><name><surname>Appelhans</surname><given-names>Marc S.</given-names></name><name><surname>Pillon</surname><given-names>Yohan</given-names></name><name><surname>Gotty</surname><given-names>Karine</given-names></name><name><surname>Wagner</surname><given-names>Warren L.</given-names></name></person-group><article-title>﻿Towards a monophyletic <italic><tp:taxon-name><tp:taxon-name-part taxon-name-part-type="genus" reg="Melicope">Melicope</tp:taxon-name-part></tp:taxon-name></italic> (<tp:taxon-name><tp:taxon-name-part taxon-name-part-type="family">Rutaceae</tp:taxon-name-part></tp:taxon-name>): Phylogenetic placement of <italic><tp:taxon-name><tp:taxon-name-part taxon-name-part-type="genus" reg="Dutailliopsis">Dutailliopsis</tp:taxon-name-part></tp:taxon-name></italic> and other New Caledonian genera, and an updated infrageneric classification of <italic><tp:taxon-name><tp:taxon-name-part taxon-name-part-type="genus" reg="Melicope">Melicope</tp:taxon-name-part></tp:taxon-name></italic></article-title><source>PhytoKeys</source><day>10</day><month>07</month><year>2025</year><volume>259</volume><fpage>263</fpage><lpage>300</lpage><pub-id pub-id-type="doi">10.3897/phytokeys.259.139246</pub-id></mixed-citation></tp:treatment-meta><tp:nomenclature><label>﻿10.</label><tp:taxon-name>
                <object-id xmlns:xlink="http://www.w3.org/1999/xlink" content-type="arpha" xlink:type="simple">6A586365-E6AF-52FE-A548-3086F8E2C7ED</object-id>
                <tp:taxon-name-part taxon-name-part-type="genus" reg="Melicope">Melicope</tp:taxon-name-part>
                <tp:taxon-name-part taxon-name-part-type="species" reg="trifoliata">trifoliata</tp:taxon-name-part>
                <object-id xmlns:xlink="http://www.w3.org/1999/xlink" content-type="ipni" xlink:type="simple">urn:lsid:ipni.org:names:77365269-1</object-id>
              </tp:taxon-name><tp:taxon-authority>(Baill.) Appelhans &amp; W.L.Wagner</tp:taxon-authority><tp:taxon-status xmlns:xlink="http://www.w3.org/1999/xlink" xlink:type="simple">comb. nov.</tp:taxon-status><tp:nomenclature-citation-list><tp:nomenclature-citation><tp:taxon-name>
                    <tp:taxon-name-part taxon-name-part-type="genus" reg="Picrella">Picrella</tp:taxon-name-part>
                    <tp:taxon-name-part taxon-name-part-type="species" reg="trifoliata">trifoliata</tp:taxon-name-part>
                  </tp:taxon-name><comment>Baill., Adansonia 10: 150, plate X. 1871.</comment></tp:nomenclature-citation><tp:nomenclature-citation><tp:taxon-name>
                    <tp:taxon-name-part taxon-name-part-type="genus" reg="Helietta">Helietta</tp:taxon-name-part>
                    <tp:taxon-name-part taxon-name-part-type="species" reg="trifoliata">trifoliata</tp:taxon-name-part>
                  </tp:taxon-name><comment>(Baill.) Mabb., Plant-book, corr. repr.: 707. 1989.</comment></tp:nomenclature-citation><tp:nomenclature-citation><tp:taxon-name>
                    <tp:taxon-name-part taxon-name-part-type="genus" reg="Euodia">Euodia</tp:taxon-name-part>
                    <tp:taxon-name-part taxon-name-part-type="species" reg="pseudo-obtusifolia">pseudo-obtusifolia</tp:taxon-name-part>
                  </tp:taxon-name><comment>Guillaumin, Bull. Mus. Natl. Hist. Nat. 26: 176. 1920. Type: New Caledonia, s.d., <italic>Le Rat &amp; Le Rat 732</italic> (holotype P [P00543998!]).</comment></tp:nomenclature-citation><tp:nomenclature-citation><tp:taxon-name>
                    <tp:taxon-name-part taxon-name-part-type="genus" reg="Zieridium">Zieridium</tp:taxon-name-part>
                    <tp:taxon-name-part taxon-name-part-type="species" reg="pseudo-obtusifolium">pseudo-obtusifolium</tp:taxon-name-part>
                  </tp:taxon-name><comment>(Guillaumin) Guillaumin, Bull. Soc. Bot. France 85: 299. 1938. Type: Based on <tp:taxon-name><tp:taxon-name-part taxon-name-part-type="genus" reg="Euodia">Euodia</tp:taxon-name-part><tp:taxon-name-part taxon-name-part-type="species" reg="pseudo-obtusifolia">pseudo-obtusifolia</tp:taxon-name-part></tp:taxon-name> Guillaumin</comment></tp:nomenclature-citation><tp:nomenclature-citation><tp:taxon-name>
                    <tp:taxon-name-part taxon-name-part-type="genus" reg="Zieridium">Zieridium</tp:taxon-name-part>
                    <tp:taxon-name-part taxon-name-part-type="species" reg="melicopifolium">melicopifolium</tp:taxon-name-part>
                  </tp:taxon-name><comment>Guillaumin, Bull. Soc. Bot. France 85: 299. 1938. Type: New Caledonia, 1868–1870, <italic>Balansa 1799</italic> (holotype P [P00543903!, P00543904!, mounted on two sheets]). Note: <xref ref-type="bibr" rid="B27">Hartley and Mabberley (2003)</xref> mentioned an additional isotype at K, but it could not be located (pers. comm. Alison Moore, 6 March 2024).</comment></tp:nomenclature-citation></tp:nomenclature-citation-list></tp:nomenclature><tp:treatment-sec sec-type="type material" id="SECID0EXIBM"><title>Type material.</title><p><bold>France</bold>: cult. Jardin des Plantes, Paris, Aug. 1871, <italic>Anon</italic>. <italic>s.n</italic>. (holotype P-Baill.!); cult. Jardin des Plantes, Paris, Oct. 1871, <italic>Anon</italic>. <italic>s.n</italic>. (topotype P [P00259629!]). Note: The origin of this cultivated plant from the Botanical Garden in Paris is reported to be Mexico (on sheet: “Mexique?”). This is a mistake since the species in endemic to New Caledonia (see also <xref ref-type="bibr" rid="B27">Hartley and Mabberley 2003</xref>).</p><p>
                <bold>10.1. <tp:taxon-name><tp:taxon-name-part taxon-name-part-type="genus" reg="Melicope">Melicope</tp:taxon-name-part><tp:taxon-name-part taxon-name-part-type="species" reg="trifoliata">trifoliata</tp:taxon-name-part><tp:taxon-name-part taxon-name-part-type="infraspecific-rank">var.</tp:taxon-name-part><tp:taxon-name-part taxon-name-part-type="variety" reg="trifoliata">trifoliata</tp:taxon-name-part></tp:taxon-name> (Baill.) Appelhans &amp; W.L.Wagner</bold>
              </p></tp:treatment-sec><ref-list><ref id="B27"><mixed-citation xmlns:xlink="http://www.w3.org/1999/xlink" xlink:type="simple"><person-group><name name-style="western"><surname>Hartley</surname><given-names>TG</given-names></name><name name-style="western"><surname>Mabberley</surname><given-names>DJ</given-names></name></person-group> (<year>2003</year>) <article-title>The identity of <italic><tp:taxon-name><tp:taxon-name-part taxon-name-part-type="genus">Picrella</tp:taxon-name-part></tp:taxon-name></italic> Baill. (<tp:taxon-name><tp:taxon-name-part taxon-name-part-type="family">Rutaceae</tp:taxon-name-part></tp:taxon-name>) with a revision of the genus.</article-title><source>Adansonia</source><volume>25</volume>: <fpage>251</fpage>–<lpage>259</lpage>.</mixed-citation></ref></ref-list></tp:taxon-treatment>
