# Supplementary material for: ﻿Towards a monophyletic Melicope (Rutaceae): Phylogenetic placement of Dutailliopsis and other New Caledonian genera, and an updated infrageneric classification of Melicope
Source: PhytoKeys. 2025 Jul 10;259:263–300. doi: 10.3897/phytokeys.259.139246 (PMC12272075; doi:10.3897/phytokeys.259.139246)
Supplement: XML Treatment for Melicope baueri [file phytokeys.259.139246-treatment38.xml]

<!DOCTYPE tp:taxon-treatment
  PUBLIC "-//TaxonX//DTD Taxonomic Treatment Publishing DTD v0 20100105//EN" "tax-treatment-NSO.dtd">
<tp:taxon-treatment xmlns:tp="http://www.plazi.org/taxpub"><tp:treatment-meta><kwd-group><label>Taxon classification</label><kwd>
                  <named-content content-type="kingdom">Plantae</named-content>
                </kwd><kwd>
                  <named-content content-type="order">Sapindales</named-content>
                </kwd><kwd>
                  <named-content content-type="family">Rutaceae</named-content>
                </kwd></kwd-group><mixed-citation publication-type="journal"><person-group><name><surname>Appelhans</surname><given-names>Marc S.</given-names></name><name><surname>Pillon</surname><given-names>Yohan</given-names></name><name><surname>Gotty</surname><given-names>Karine</given-names></name><name><surname>Wagner</surname><given-names>Warren L.</given-names></name></person-group><article-title>﻿Towards a monophyletic <italic><tp:taxon-name><tp:taxon-name-part taxon-name-part-type="genus" reg="Melicope">Melicope</tp:taxon-name-part></tp:taxon-name></italic> (<tp:taxon-name><tp:taxon-name-part taxon-name-part-type="family">Rutaceae</tp:taxon-name-part></tp:taxon-name>): Phylogenetic placement of <italic><tp:taxon-name><tp:taxon-name-part taxon-name-part-type="genus" reg="Dutailliopsis">Dutailliopsis</tp:taxon-name-part></tp:taxon-name></italic> and other New Caledonian genera, and an updated infrageneric classification of <italic><tp:taxon-name><tp:taxon-name-part taxon-name-part-type="genus" reg="Melicope">Melicope</tp:taxon-name-part></tp:taxon-name></italic></article-title><source>PhytoKeys</source><day>10</day><month>07</month><year>2025</year><volume>259</volume><fpage>263</fpage><lpage>300</lpage><pub-id pub-id-type="doi">10.3897/phytokeys.259.139246</pub-id></mixed-citation></tp:treatment-meta><tp:nomenclature><label>﻿2.</label><tp:taxon-name>
                <object-id xmlns:xlink="http://www.w3.org/1999/xlink" content-type="arpha" xlink:type="simple">6F9521C7-1D40-56D8-8675-D896020965CA</object-id>
                <tp:taxon-name-part taxon-name-part-type="genus" reg="Melicope">Melicope</tp:taxon-name-part>
                <tp:taxon-name-part taxon-name-part-type="species" reg="baueri">baueri</tp:taxon-name-part>
                <object-id xmlns:xlink="http://www.w3.org/1999/xlink" content-type="ipni" xlink:type="simple">urn:lsid:ipni.org:names:77365273-1</object-id>
              </tp:taxon-name><tp:taxon-authority>(Schott) Appelhans &amp; W.L.Wagner</tp:taxon-authority><tp:taxon-status xmlns:xlink="http://www.w3.org/1999/xlink" xlink:type="simple">comb. nov.</tp:taxon-status><tp:nomenclature-citation-list><tp:nomenclature-citation><tp:taxon-name>
                    <tp:taxon-name-part taxon-name-part-type="genus" reg="Vepris">Vepris</tp:taxon-name-part>
                    <tp:taxon-name-part taxon-name-part-type="species" reg="simplicifolia">simplicifolia</tp:taxon-name-part>
                  </tp:taxon-name><comment>Endl., Prod. Fl. Norfolk: 89. 1833.</comment></tp:nomenclature-citation><tp:nomenclature-citation><tp:taxon-name>
                    <tp:taxon-name-part taxon-name-part-type="genus" reg="Acronychia">Acronychia</tp:taxon-name-part>
                    <tp:taxon-name-part taxon-name-part-type="species" reg="baueri">baueri</tp:taxon-name-part>
                  </tp:taxon-name><comment>Schott Fragm. Bot. 5. t. 3. 1834. Type: locality unknown, possibly Norfolk Island, Bauer s.n. (not located).</comment></tp:nomenclature-citation><tp:nomenclature-citation><tp:taxon-name>
                    <tp:taxon-name-part taxon-name-part-type="genus" reg="Acronychia">Acronychia</tp:taxon-name-part>
                    <tp:taxon-name-part taxon-name-part-type="species" reg="simplicifolia">simplicifolia</tp:taxon-name-part>
                  </tp:taxon-name><comment>(Endl.) Steud., Nomencl. Bot. [Steudel] 2, ed. 2: 747. 1841.</comment></tp:nomenclature-citation><tp:nomenclature-citation><tp:taxon-name>
                    <tp:taxon-name-part taxon-name-part-type="genus" reg="Acronychia">Acronychia</tp:taxon-name-part>
                    <tp:taxon-name-part taxon-name-part-type="species" reg="hillii">hillii</tp:taxon-name-part>
                  </tp:taxon-name><comment>F.Muell., Fragm. (Mueller) 1: 26. 1858. Type: Australia, Queensland, Brisbane River, s.d., Hill s.n. (lectotype, designated here, MEL [MEL48088!]); Australia, Queensland, Brisbane River, Moreton Bay, Jul. 1855, von Mueller s.n. (syntypes BM [BM000798425!], K [K000717524!], MEL [MEL48077!]).</comment></tp:nomenclature-citation><tp:nomenclature-citation><tp:taxon-name>
                    <tp:taxon-name-part taxon-name-part-type="genus" reg="Jambolifera">Jambolifera</tp:taxon-name-part>
                    <tp:taxon-name-part taxon-name-part-type="species" reg="baueri">baueri</tp:taxon-name-part>
                  </tp:taxon-name><comment>(Schott) Kuntze, Revis. Gen. Pl. 1: 102. 1891. Type: Based on <tp:taxon-name><tp:taxon-name-part taxon-name-part-type="genus" reg="Acronychia">Acronychia</tp:taxon-name-part><tp:taxon-name-part taxon-name-part-type="species" reg="baueri">baueri</tp:taxon-name-part></tp:taxon-name> Schott</comment></tp:nomenclature-citation><tp:nomenclature-citation><tp:taxon-name>
                    <tp:taxon-name-part taxon-name-part-type="genus" reg="Acronychia">Acronychia</tp:taxon-name-part>
                    <tp:taxon-name-part taxon-name-part-type="species" reg="baueri">baueri</tp:taxon-name-part>
                    <tp:taxon-name-part taxon-name-part-type="authority">Schott</tp:taxon-name-part>
                    <tp:taxon-name-part taxon-name-part-type="infraspecific-rank">forma</tp:taxon-name-part>
                    <tp:taxon-name-part taxon-name-part-type="form" reg="majoriflora">majoriflora</tp:taxon-name-part>
                  </tp:taxon-name><comment>Domin, Biblioth. Bot. 89: 294. 1927. Type: Australia, Queensland, Brisbane River, 1863–1865. Dietrich s.n. (holotype PR [PR 0528155!]; isotypes BRI [BRI-AQ0150877!], HBG!).</comment></tp:nomenclature-citation><tp:nomenclature-citation><tp:taxon-name>
                    <tp:taxon-name-part taxon-name-part-type="genus" reg="Bauerella">Bauerella</tp:taxon-name-part>
                    <tp:taxon-name-part taxon-name-part-type="species" reg="baueri">baueri</tp:taxon-name-part>
                  </tp:taxon-name><comment>(Schott) Engl. ex Däniker, Vierteljahrsschr. Naturf. Ges. Zürich 77 (Beibl. 19): 202. 1932. Type: Based on <tp:taxon-name><tp:taxon-name-part taxon-name-part-type="genus" reg="Acronychia">Acronychia</tp:taxon-name-part><tp:taxon-name-part taxon-name-part-type="species" reg="baueri">baueri</tp:taxon-name-part></tp:taxon-name> Schott</comment></tp:nomenclature-citation><tp:nomenclature-citation><tp:taxon-name>
                    <tp:taxon-name-part taxon-name-part-type="genus" reg="Acronychia">Acronychia</tp:taxon-name-part>
                    <tp:taxon-name-part taxon-name-part-type="species" reg="simplicifolia">simplicifolia</tp:taxon-name-part>
                  </tp:taxon-name><comment>(Endl.) McGill. &amp; P.S.Green, J. Arnold Arb. 51: 209. 1970, isonym.</comment></tp:nomenclature-citation><tp:nomenclature-citation><tp:taxon-name>
                    <tp:taxon-name-part taxon-name-part-type="genus" reg="Acronychia">Acronychia</tp:taxon-name-part>
                    <tp:taxon-name-part taxon-name-part-type="species" reg="simplicifolia">simplicifolia</tp:taxon-name-part>
                    <tp:taxon-name-part taxon-name-part-type="basionym-authority">(Endl.)</tp:taxon-name-part>
                    <tp:taxon-name-part taxon-name-part-type="authority">Steudel</tp:taxon-name-part>
                    <tp:taxon-name-part taxon-name-part-type="infraspecific-rank">ssp.</tp:taxon-name-part>
                    <tp:taxon-name-part taxon-name-part-type="subspecies" reg="simplicifolia">simplicifolia</tp:taxon-name-part>
                  </tp:taxon-name><comment>, J. Arnold Arb. 51: 209, fig. 1a. 1970, as <tp:taxon-name><tp:taxon-name-part taxon-name-part-type="genus" reg="Acronychia">Acronychia</tp:taxon-name-part><tp:taxon-name-part taxon-name-part-type="species" reg="simplicifolia">simplicifolia</tp:taxon-name-part></tp:taxon-name> (Endl.) McGill. &amp; P.S.Green ssp. <tp:taxon-name><tp:taxon-name-part taxon-name-part-type="genus" reg="Acronychia"/><tp:taxon-name-part taxon-name-part-type="species" reg="simplicifolia"/><tp:taxon-name-part taxon-name-part-type="subspecies" reg="simplicifolia">simplicifolia</tp:taxon-name-part></tp:taxon-name>.</comment></tp:nomenclature-citation><tp:nomenclature-citation><tp:taxon-name>
                    <tp:taxon-name-part taxon-name-part-type="genus" reg="Bauerella">Bauerella</tp:taxon-name-part>
                    <tp:taxon-name-part taxon-name-part-type="species" reg="simplicifolia">simplicifolia</tp:taxon-name-part>
                  </tp:taxon-name><comment>(Endl.) T.G.Hartley, J. Arnold Arb. 56: 168. 1975.</comment></tp:nomenclature-citation><tp:nomenclature-citation><tp:taxon-name>
                    <tp:taxon-name-part taxon-name-part-type="genus" reg="Bauerella">Bauerella</tp:taxon-name-part>
                    <tp:taxon-name-part taxon-name-part-type="species" reg="simplicifolia">simplicifolia</tp:taxon-name-part>
                    <tp:taxon-name-part taxon-name-part-type="basionym-authority">(Endl.)</tp:taxon-name-part>
                    <tp:taxon-name-part taxon-name-part-type="authority">T.G.Hartley</tp:taxon-name-part>
                    <tp:taxon-name-part taxon-name-part-type="infraspecific-rank">ssp.</tp:taxon-name-part>
                    <tp:taxon-name-part taxon-name-part-type="subspecies" reg="simplicifolia">simplicifolia</tp:taxon-name-part>
                  </tp:taxon-name><comment>, J. Arnold Arb. 56: 168, fig. 1b &amp; 1c. 1975.</comment></tp:nomenclature-citation><tp:nomenclature-citation><tp:taxon-name>
                    <tp:taxon-name-part taxon-name-part-type="genus" reg="Sarcomelicope">Sarcomelicope</tp:taxon-name-part>
                    <tp:taxon-name-part taxon-name-part-type="species" reg="simplicifolia">simplicifolia</tp:taxon-name-part>
                  </tp:taxon-name><comment>(Endl.) T.G.Hartley, Austral. J. Bot. 30: 369. 1982.</comment></tp:nomenclature-citation><tp:nomenclature-citation><tp:taxon-name>
                    <tp:taxon-name-part taxon-name-part-type="genus" reg="Sarcomelicope">Sarcomelicope</tp:taxon-name-part>
                    <tp:taxon-name-part taxon-name-part-type="species" reg="simplicifolia">simplicifolia</tp:taxon-name-part>
                    <tp:taxon-name-part taxon-name-part-type="basionym-authority">(Endl.)</tp:taxon-name-part>
                    <tp:taxon-name-part taxon-name-part-type="authority">T.G.Hartley</tp:taxon-name-part>
                    <tp:taxon-name-part taxon-name-part-type="infraspecific-rank">ssp.</tp:taxon-name-part>
                    <tp:taxon-name-part taxon-name-part-type="subspecies" reg="simplicifolia">simplicifolia</tp:taxon-name-part>
                  </tp:taxon-name><comment>, Austral. J. Bot. 30: 370. 1982.</comment></tp:nomenclature-citation></tp:nomenclature-citation-list></tp:nomenclature><tp:treatment-sec sec-type="type material" id="SECID0EQACM"><title>Type material.</title><p><bold>Australia</bold>: Norfolk Island, s.d., <italic>Bauer s.n.</italic> (holotype W [W0046195!]; isotype W [W0046196!]).</p></tp:treatment-sec><tp:treatment-sec sec-type="notes" id="SECID0EEBCM"><title>Note.</title><p>The specific epithet <italic><tp:taxon-name><tp:taxon-name-part taxon-name-part-type="genus" reg="Melicope"/><tp:taxon-name-part taxon-name-part-type="species" reg="simplicifolia">simplicifolia</tp:taxon-name-part></tp:taxon-name></italic> is pre-empted in <italic><tp:taxon-name><tp:taxon-name-part taxon-name-part-type="genus" reg="Melicope">Melicope</tp:taxon-name-part></tp:taxon-name></italic>. <italic><tp:taxon-name><tp:taxon-name-part taxon-name-part-type="genus" reg="Melicope">Melicope</tp:taxon-name-part><tp:taxon-name-part taxon-name-part-type="species" reg="simplicifolia">simplicifolia</tp:taxon-name-part></tp:taxon-name></italic> Domin is a synonym of <italic><tp:taxon-name><tp:taxon-name-part taxon-name-part-type="genus" reg="Melicope">Melicope</tp:taxon-name-part><tp:taxon-name-part taxon-name-part-type="species" reg="broadbentiana">broadbentiana</tp:taxon-name-part></tp:taxon-name></italic> F.M.Bailey. The second oldest epithet “<italic><tp:taxon-name><tp:taxon-name-part taxon-name-part-type="genus" reg="Melicope"/><tp:taxon-name-part taxon-name-part-type="species" reg="baueri">baueri</tp:taxon-name-part></tp:taxon-name></italic>” is used for this species accordingly.</p><p>
                <bold>2.1. <tp:taxon-name><tp:taxon-name-part taxon-name-part-type="genus" reg="Melicope">Melicope</tp:taxon-name-part><tp:taxon-name-part taxon-name-part-type="species" reg="baueri">baueri</tp:taxon-name-part><tp:taxon-name-part taxon-name-part-type="infraspecific-rank">subsp.</tp:taxon-name-part><tp:taxon-name-part taxon-name-part-type="subspecies" reg="baueri">baueri</tp:taxon-name-part></tp:taxon-name></bold>
              </p></tp:treatment-sec></tp:taxon-treatment>
