# Supplementary material for: ﻿Towards a monophyletic Melicope (Rutaceae): Phylogenetic placement of Dutailliopsis and other New Caledonian genera, and an updated infrageneric classification of Melicope
Source: PhytoKeys. 2025 Jul 10;259:263–300. doi: 10.3897/phytokeys.259.139246 (PMC12272075; doi:10.3897/phytokeys.259.139246)
Supplement: XML Treatment for Melicope baueri subsp. neo-scotica [file phytokeys.259.139246-treatment39.xml]

<!DOCTYPE tp:taxon-treatment
  PUBLIC "-//TaxonX//DTD Taxonomic Treatment Publishing DTD v0 20100105//EN" "tax-treatment-NSO.dtd">
<tp:taxon-treatment xmlns:tp="http://www.plazi.org/taxpub"><tp:treatment-meta><kwd-group><label>Taxon classification</label><kwd>
                  <named-content content-type="kingdom">Plantae</named-content>
                </kwd><kwd>
                  <named-content content-type="order">Sapindales</named-content>
                </kwd><kwd>
                  <named-content content-type="family">Rutaceae</named-content>
                </kwd></kwd-group><mixed-citation publication-type="journal"><person-group><name><surname>Appelhans</surname><given-names>Marc S.</given-names></name><name><surname>Pillon</surname><given-names>Yohan</given-names></name><name><surname>Gotty</surname><given-names>Karine</given-names></name><name><surname>Wagner</surname><given-names>Warren L.</given-names></name></person-group><article-title>﻿Towards a monophyletic <italic><tp:taxon-name><tp:taxon-name-part taxon-name-part-type="genus" reg="Melicope">Melicope</tp:taxon-name-part></tp:taxon-name></italic> (<tp:taxon-name><tp:taxon-name-part taxon-name-part-type="family">Rutaceae</tp:taxon-name-part></tp:taxon-name>): Phylogenetic placement of <italic><tp:taxon-name><tp:taxon-name-part taxon-name-part-type="genus" reg="Dutailliopsis">Dutailliopsis</tp:taxon-name-part></tp:taxon-name></italic> and other New Caledonian genera, and an updated infrageneric classification of <italic><tp:taxon-name><tp:taxon-name-part taxon-name-part-type="genus" reg="Melicope">Melicope</tp:taxon-name-part></tp:taxon-name></italic></article-title><source>PhytoKeys</source><day>10</day><month>07</month><year>2025</year><volume>259</volume><fpage>263</fpage><lpage>300</lpage><pub-id pub-id-type="doi">10.3897/phytokeys.259.139246</pub-id></mixed-citation></tp:treatment-meta><tp:nomenclature><label>﻿2.2.</label><tp:taxon-name>
                <object-id xmlns:xlink="http://www.w3.org/1999/xlink" content-type="arpha" xlink:type="simple">05B2AA12-B7D2-530A-A6A6-A0FC1970CF37</object-id>
                <tp:taxon-name-part taxon-name-part-type="genus" reg="Melicope">Melicope</tp:taxon-name-part>
                <tp:taxon-name-part taxon-name-part-type="species" reg="baueri">baueri</tp:taxon-name-part>
                <tp:taxon-name-part taxon-name-part-type="infraspecific-rank">subsp.</tp:taxon-name-part>
                <tp:taxon-name-part taxon-name-part-type="subspecies" reg="neo-scotica">neo-scotica</tp:taxon-name-part>
                <object-id xmlns:xlink="http://www.w3.org/1999/xlink" content-type="ipni" xlink:type="simple">urn:lsid:ipni.org:names:77365274-1</object-id>
              </tp:taxon-name><tp:taxon-authority>(P.S.Green) Appelhans &amp; W.L.Wagner</tp:taxon-authority><tp:taxon-status xmlns:xlink="http://www.w3.org/1999/xlink" xlink:type="simple">comb. nov.</tp:taxon-status><tp:nomenclature-citation-list><tp:nomenclature-citation><tp:taxon-name>
                    <tp:taxon-name-part taxon-name-part-type="genus" reg="Acronychia">Acronychia</tp:taxon-name-part>
                    <tp:taxon-name-part taxon-name-part-type="species" reg="simplicifolia">simplicifolia</tp:taxon-name-part>
                    <tp:taxon-name-part taxon-name-part-type="basionym-authority">(Endl.)</tp:taxon-name-part>
                    <tp:taxon-name-part taxon-name-part-type="authority">Steud.</tp:taxon-name-part>
                    <tp:taxon-name-part taxon-name-part-type="infraspecific-rank">subsp.</tp:taxon-name-part>
                    <tp:taxon-name-part taxon-name-part-type="subspecies" reg="neo-scotica">neo-scotica</tp:taxon-name-part>
                  </tp:taxon-name><comment>P.S.Green, J. Arnold Arb. 51: 211, fig. 1b. 1970.</comment></tp:nomenclature-citation><tp:nomenclature-citation><tp:taxon-name>
                    <tp:taxon-name-part taxon-name-part-type="genus" reg="Bauerella">Bauerella</tp:taxon-name-part>
                    <tp:taxon-name-part taxon-name-part-type="species" reg="simplicifolia">simplicifolia</tp:taxon-name-part>
                    <tp:taxon-name-part taxon-name-part-type="basionym-authority">(Endl.)</tp:taxon-name-part>
                    <tp:taxon-name-part taxon-name-part-type="authority">T.G.Hartley</tp:taxon-name-part>
                    <tp:taxon-name-part taxon-name-part-type="infraspecific-rank">ssp.</tp:taxon-name-part>
                    <tp:taxon-name-part taxon-name-part-type="species" reg="simplicifolia"/>
                    <tp:taxon-name-part taxon-name-part-type="subspecies" reg="neo-scotica">neo-scotica</tp:taxon-name-part>
                  </tp:taxon-name><comment>(P.S.Green) T.G.Hartley, J. Arnold Arb. 56: 169. 1975.</comment></tp:nomenclature-citation><tp:nomenclature-citation><tp:taxon-name>
                    <tp:taxon-name-part taxon-name-part-type="genus" reg="Sarcomelicope">Sarcomelicope</tp:taxon-name-part>
                    <tp:taxon-name-part taxon-name-part-type="species" reg="simplicifolia">simplicifolia</tp:taxon-name-part>
                    <tp:taxon-name-part taxon-name-part-type="basionym-authority">(Endl.)</tp:taxon-name-part>
                    <tp:taxon-name-part taxon-name-part-type="authority">T.G.Hartley</tp:taxon-name-part>
                    <tp:taxon-name-part taxon-name-part-type="infraspecific-rank">ssp.</tp:taxon-name-part>
                    <tp:taxon-name-part taxon-name-part-type="subspecies" reg="neo-scotica">neo-scotica</tp:taxon-name-part>
                  </tp:taxon-name><comment>(P.S.Green) T.G.Hartley, Austral. J. Bot. 30: 371. 1982.</comment></tp:nomenclature-citation></tp:nomenclature-citation-list></tp:nomenclature><tp:treatment-sec sec-type="type material" id="SECID0EAICM"><title>Type material.</title><p><bold>New Caledonia</bold>: Port Boisé, 1861–1867, <italic>Deplanche 511</italic> (holotype K [K000717519!]; isotypes P [P00543913!, P00543914!]).</p></tp:treatment-sec></tp:taxon-treatment>
