# Supplementary material for: ﻿Towards a monophyletic Melicope (Rutaceae): Phylogenetic placement of Dutailliopsis and other New Caledonian genera, and an updated infrageneric classification of Melicope
Source: PhytoKeys. 2025 Jul 10;259:263–300. doi: 10.3897/phytokeys.259.139246 (PMC12272075; doi:10.3897/phytokeys.259.139246)
Supplement: XML Treatment for Melicope megistophylla [file phytokeys.259.139246-treatment45.xml]

<!DOCTYPE tp:taxon-treatment
  PUBLIC "-//TaxonX//DTD Taxonomic Treatment Publishing DTD v0 20100105//EN" "tax-treatment-NSO.dtd">
<tp:taxon-treatment xmlns:tp="http://www.plazi.org/taxpub"><tp:treatment-meta><kwd-group><label>Taxon classification</label><kwd>
                  <named-content content-type="kingdom">Plantae</named-content>
                </kwd><kwd>
                  <named-content content-type="order">Sapindales</named-content>
                </kwd><kwd>
                  <named-content content-type="family">Rutaceae</named-content>
                </kwd></kwd-group><mixed-citation publication-type="journal"><person-group><name><surname>Appelhans</surname><given-names>Marc S.</given-names></name><name><surname>Pillon</surname><given-names>Yohan</given-names></name><name><surname>Gotty</surname><given-names>Karine</given-names></name><name><surname>Wagner</surname><given-names>Warren L.</given-names></name></person-group><article-title>﻿Towards a monophyletic <italic><tp:taxon-name><tp:taxon-name-part taxon-name-part-type="genus" reg="Melicope">Melicope</tp:taxon-name-part></tp:taxon-name></italic> (<tp:taxon-name><tp:taxon-name-part taxon-name-part-type="family">Rutaceae</tp:taxon-name-part></tp:taxon-name>): Phylogenetic placement of <italic><tp:taxon-name><tp:taxon-name-part taxon-name-part-type="genus" reg="Dutailliopsis">Dutailliopsis</tp:taxon-name-part></tp:taxon-name></italic> and other New Caledonian genera, and an updated infrageneric classification of <italic><tp:taxon-name><tp:taxon-name-part taxon-name-part-type="genus" reg="Melicope">Melicope</tp:taxon-name-part></tp:taxon-name></italic></article-title><source>PhytoKeys</source><day>10</day><month>07</month><year>2025</year><volume>259</volume><fpage>263</fpage><lpage>300</lpage><pub-id pub-id-type="doi">10.3897/phytokeys.259.139246</pub-id></mixed-citation></tp:treatment-meta><tp:nomenclature><label>﻿7.</label><tp:taxon-name>
                <object-id xmlns:xlink="http://www.w3.org/1999/xlink" content-type="arpha" xlink:type="simple">10F7E9C9-02C9-5849-853E-5B3A31582248</object-id>
                <tp:taxon-name-part taxon-name-part-type="genus" reg="Melicope">Melicope</tp:taxon-name-part>
                <tp:taxon-name-part taxon-name-part-type="species" reg="megistophylla">megistophylla</tp:taxon-name-part>
                <object-id xmlns:xlink="http://www.w3.org/1999/xlink" content-type="ipni" xlink:type="simple">urn:lsid:ipni.org:names:77365280-1</object-id>
              </tp:taxon-name><tp:taxon-authority>(T.G.Hartley) Appelhans &amp; W.L.Wagner</tp:taxon-authority><tp:taxon-status xmlns:xlink="http://www.w3.org/1999/xlink" xlink:type="simple">comb. nov.</tp:taxon-status><tp:nomenclature-citation-list><tp:nomenclature-citation><tp:taxon-name>
                    <tp:taxon-name-part taxon-name-part-type="genus" reg="Sarcomelicope">Sarcomelicope</tp:taxon-name-part>
                    <tp:taxon-name-part taxon-name-part-type="species" reg="megistophylla">megistophylla</tp:taxon-name-part>
                  </tp:taxon-name><comment>
                    
                      T.
                    G.Hartley, Bull. Mus. Natl. Hist. Nat., B, Adansonia Sér 4, 8(2): 185. 1986.</comment></tp:nomenclature-citation></tp:nomenclature-citation-list></tp:nomenclature><tp:treatment-sec sec-type="type material" id="SECID0EZ3CM"><title>Type material.</title><p><bold>New Caledonia</bold>: Along access road to dam on Néaoua River, S of Houaliou, 7 May 1984, <italic>McPherson 6524</italic> (holotype CANB [CANB 350168.1]; isotypes MO [MO-2965994!], NOU [NOU006504!], P [P00543919!]).</p></tp:treatment-sec></tp:taxon-treatment>
